# Supplementary material for: Characterization of cysteine proteases from poultry red mite, tropical fowl mite, and northern fowl mite to assess the feasibility of developing a broadly efficacious vaccine against multiple mite species
Source: PLoS One. 2023 Jul 13;18(7):e0288565. doi: 10.1371/journal.pone.0288565 (PMC10343161; doi:10.1371/journal.pone.0288565)
Supplement: S2 Table — (XLSX) [file pone.0288565.s006.xlsx]

## Sheet: Supplementary table 1
	Supplementary table 2. List of cysteine protease genes used for the phylogenetic analysis in Figure 1
	Accession No.	GenBank	Product	Species
1	XM 029111664	PREDICTED Metaseiulus occidentalis digestive cysteine proteinase 2	digestive cysteine proteinase 2	Metaseiulus occidentalis
2	XM 018640217	PREDICTED: Metaseiulus occidentalis cathepsin S (LOC108864476)	cathepsin S	Metaseiulus occidentalis
3	XM 018640260	PREDICTED: Metaseiulus occidentalis digestive cysteine proteinase 2	digestive cysteine proteinase 2	Metaseiulus occidentalis
4	HZ459284	Dermanyssus gallinae peptidase C1A cysteine proteinase	peptidase C1A cysteine proteinase	Dermanyssus gallinae
5	KR697573	Dermanyssus gallinae peptidase C1A cysteine proteinase-1	peptidase C1A cysteine proteinase-1	Dermanyssus gallinae
6	XM 022808259	PREDICTED Varroa destructor digestive cysteine proteinase 2 like	digestive cysteine proteinase 2 like	Varroa destructor
7	XM 022835169	PREDICTED Varroa jacobsoni digestive cysteine proteinase 2 like	digestive cysteine proteinase 2 like	Varroa destructor
8	NM 001281488	Gallus gallus cathepsin L1-like	cathepsin L1-like	Gallus gallus
9	NM 001281489	Gallus gallus cathepsin L1-like	cathepsin L1-like	Gallus gallus
10	XR 001470428	PREDICTED: Gallus gallus cathepsin L1-like (LOC420160) transcript	cathepsin L1-like (LOC420160) transcript	Gallus gallus
11	XM 425038	Gallus gallus cathepsin V (CTSV) mRNA	cathepsin V (CTSV) mRNA	Gallus gallus
12	NM 001168009	Gallus gallus cathepsin V	cathepsin V	Gallus gallus
13	NM 204971	Gallus gallus cathepsin K	cathepsin K	Gallus gallus
14	XM 015280007	PREDICTED: Gallus gallus cathepsin S (CTSS) transcript variant X1	cathepsin S (CTSS) transcript variant X1	Gallus gallus
15	XM 015280008	PREDICTED: Gallus gallus cathepsin S	cathepsin S	Gallus gallus
16	EF428205	Ixodes ricinus cathepsin L-like cysteine protease mRNA	cathepsin L-like cysteine protease mRNA	Ixodes ricinus
17	AB490783	Haemaphysalis longicornis HlCPL-A mRNA for cysteine protease	HlCPL-A mRNA for cysteine protease	Haemaphysalis longicornis
18	AF227957	Rhipicephalus microplus cathepsin L-like proteinase precursor (Cl1) mRNA	cathepsin L-like proteinase precursor (Cl1)	Rhipicephalus microplus
19	JX502826	Rhipicephalus microplus voucher Pra-10-1 cathepsin L mRNA complete	voucher Pra-10-1 cathepsin L mRNA complete	Rhipicephalus microplus
20	AB255051	Haemaphysalis longicornis HlCath mRNA for Longipain complete cds	HlCath mRNA for Longipain complete cds	Haemaphysalis longicornis
21	EU128750	Ixodes ricinus cathepsin C precursor mRNA	cathepsin C precursor mRNA	Ixodes ricinus
22	XM 040688345	PREDICTED: Gallus gallus cathepsin Z (CTSZ) mRNA	cathepsin Z (CTSZ) mRNA	Gallus gallus
23	XM 417483	PREDICTED: Gallus gallus cathepsin Z (CTSZ)	cathepsin Z (CTSZ)	Gallus gallus
24	NM 205177	Gallus gallus cathepsin D (CTSD) mRNA	cathepsin D (CTSD) mRNA	Gallus gallus
25	XM 002403608	Ixodes scapularis midgut cysteine proteinase	midgut cysteine proteinase	Ixodes scapularis
26	XM 029972398	PREDICTED Ixodes scapularis digestive cysteine proteinase 2	digestive cysteine proteinase 2	Ixodes scapularis
27	XM 037727070	PREDICTED Dermacentor silvarum digestive cysteine proteinase	digestive cysteine proteinase	Dermacentor silvarum
28	XM 037646015	PREDICTED: Rhipicephalus sanguineus digestive cysteine proteinase	digestive cysteine proteinase	Rhipicephalus sanguineus
29	XM 040651895	PREDICTED: Gallus gallus digestive cysteine proteinase 1-like	digestive cysteine proteinase 1-like	Gallus gallus
30	XM 040690025	PREDICTED: Gallus gallus digestive cysteine proteinase 2-like	digestive cysteine proteinase 2-like	Gallus gallus
31	XM 014811466	PREDICTED: Priapulus caudatus digestive cysteine proteinase 1-like	digestive cysteine proteinase 1-like	Priapulus caudatus
32	XM 017622247	PREDICTED: Rhagoletis zephyria digestive cysteine proteinase 1	digestive cysteine proteinase 1	Rhagoletis zephyria
33	XM 041502300	PREDICTED: Gigantopelta aegis digestive cysteine proteinase 2-like	digestive cysteine proteinase 2-like	Gigantopelta aegis
34	XM 016073987	PREDICTED: Parasteatoda tepidariorum digestive cysteine proteinase	digestive cysteine proteinase	Parasteatoda tepidariorum
35	XM 003494096	PREDICTED: Bombus impatiens digestive cysteine proteinase 1	digestive cysteine proteinase 1	Bombus impatiens
36	XM 027344408	PREDICTED: Dermatophagoides pteronyssinus digestive cysteine	digestive cysteine	Dermatophagoides pteronyssinus
37	XM 015932208	PREDICTED: Tetranychus urticae digestive cysteine proteinase 2-like	digestive cysteine proteinase 2-like	Tetranychus urticae
38	XM 015930175	PREDICTED: Tetranychus urticae digestive cysteine proteinase 2	digestive cysteine proteinase 2	Tetranychus urticae
